# Supplementary material for: A Humidity-Powered Soft Robot with Fast Rolling Locomotion
Source: Research (Wash D C). 2022 May 14;2022:9832901. doi: 10.34133/2022/9832901 (PMC9125428; doi:10.34133/2022/9832901)
Supplement: Supplementary Materials — Note S1: materials. Note S2: setup of the locomotion experiments of Hydrollbots. Note S3: mechanisms to prevent undesirable rolling. Note S4: the lists of data in Figure 3. Note S5: locomotion speed of Hydrollbots with different structural parameters. Note S6: the loading-carrying capability of the Hydrollbot. Note S7: the optimization on the width of PET strips and the distance between adjacent strips of the Hydrollbot. Figure S1: the cyclic hydration and dehydration of the agarose film. Figure S2: the experimental setup for the locomotion of Hydrollbots. Figure S3: the analytical model of the rolling process of the Hydrollbot. Figure S4: the curve fitting result of the time T_1 in four different conditions with energy absorption rate ξ. Figure S5: the states before (a) and after (b) bouncing of the Hydrollbot. Figure S6: the rolling comparison of two Hydrollbots with different structure parameters. Figure S7: design of the Hydrollbots (a) without payload and (b) with payload. Figure S8: the effect of the width and pitch of the PET strips on the rolling locomotion. Movie S1: preparation of the Hydrollbot. Movie S2: rolling process of the Hydrollbot. Movie S3: rolling comparison of Hydrollbots with different structural parameters. Movie S4: rolling process of the Hydrollbots with different weights. Movie S5: programmable trajectories of the Hydrollbots. Movie S6: cyclic hydration and dehydration of the agarose film. Movie S7: the effect of the width and pitch of the PET strips on the rolling locomotion. [file 9832901.f1.zip]

Archive with 8 entries (8 files):
- MovieS1.mp4
- MovieS2.mp4
- MovieS3.mp4
- MovieS4.mp4
- MovieS5.mp4
- MovieS6.mp4
- MovieS7.mp4
- Research_Supplementary_revision.docx
